# Supplementary material for: CTHRC1+ fibroblasts are stimulated by macrophage‐secreted SPP1 to induce excessive collagen deposition in keloids
Source: Clin Transl Med. 2022 Dec 8;12(12):e1115. doi: 10.1002/ctm2.1115 (PMC9731391; doi:10.1002/ctm2.1115)
Supplement: Supplementary file 8 — Table S1 [file CTM2-12-e1115-s009.xlsx]

## Sheet: Samle characteristics
Single-cell sequencing
Sample	Age	Gender	Disease site
KD1/KN1	22	M	Front chest
KD2/KN2	64	F	Front chest
KD3/KN3	23	M	Front chest
KD4/KN4	37	M	Front chest
KD5/KN5	71	M	Front chest
KD6/KN6	27	M	Neck
IHC/colaocolizaiton staining samples
Sample	Age	Gender	Disease site
KD7/KN7	22	F	Earlobe
KD8/KN8	44	M	Front chest
KD9/KN9	38	F	Upper right arm
KD10/KN10	26	M	Front chest
KD11/KN11	62	M	Front chest
samples for CTHRC1+ istolation
Sample	Age	Gender	Disease site
KD12/KN12	31	F	Earlobe
KD13/KN13	38	F	Front chest
KD14/KN14	30	M	Front chest
