# Supplementary material for: CTHRC1+ fibroblasts are stimulated by macrophage‐secreted SPP1 to induce excessive collagen deposition in keloids
Source: Clin Transl Med. 2022 Dec 8;12(12):e1115. doi: 10.1002/ctm2.1115 (PMC9731391; doi:10.1002/ctm2.1115)
Supplement: Supplementary file 9 — Table S2 [file CTM2-12-e1115-s004.xlsx]

## Sheet: Gene list for ECM 
FBN2
FBN1
EMILIN3
CPA3
CASK
SOST
SERPINH1
SERPINB9
SERPINB8
EFEMP1
C1QC
PF4
THBS4
THBS2
SERPING1
SERPINA5
SMOC1
S100A8
FGL2
ANXA7
SLPI
ANG
CILP
TGM2
MATN1
ZP2
LTBP4
ANXA6
COL1A2
COL16A1
KRT1
SEMA3B
OTOL1
ANXA5
F7
GPC1
CBLN1
SRPX
CDH13
ANGPTL4
LAMB2
EMILIN2
PODN
INHBE
ANGPT2
S100A10
MXRA5
DAG1
ZG16
ZP1
ADAMDEC1
COL21A1
MATN2
PRG2
F3
SDC2
ANXA1
NDP
FIBCD1
COL28A1
CTSG
ACAN
GDF10
LAMB3
VWC2
MFAP5
HSP90B1
SERPINF2
COL20A1
ABI3BP
DPT
IL7
SFRP1
ELANE
MFAP2
FBLN1
NPPA
TGFB1
PDGFB
CDON
LOXL2
BMP7
ADIPOQ
CD151
CLC
LAMC1
TGFBI
S100A9
TNXB
NTN3
CCN1
FCN1
COL4A4
CCN3
CTHRC1
MST1
KNG1
COL9A1
TIMP1
AGT
SERPINA3
SERPINA1
SERPINC1
MBL2
OMD
GDF15
EGFLAM
FCN2
SHH
MDK
SERPINF1
ADAMTSL4
BGN
FGFR2
PCOLCE
HDGF
CTSC
ZP3
LAMB4
LAD1
PRG4
PRELP
LUM
NPNT
VIT
NTN5
FGF9
ANGPT1
COL27A1
VWF
CTSH
GPC5
COL12A1
MYOC
RARRES2
A2M
GPC2
GH1
TNR
COL14A1
PTN
APOA4
S100A6
TPSAB1
COL13A1
COL8A1
ITGB4
PXDN
SPON1
TMEFF2
COL10A1
POSTN
LGALS9
MMP9
COL4A2
CHADL
AMTN
SNORC
AGRN
HRNR
TMEFF1
LRRC15
COL6A5
WNT5A
TIMP2
FREM2
SBSPON
P3H2
AMELY
AMELX
MGP
PKM
TNC
KAZALD1
CSPG4
APLP1
FRAS1
ATRN
HTRA1
ADAMTS15
GPC3
ANGPTL5
COL23A1
S100A7
MMP2
IFNA2
SOD3
S100A4
SSC5D
HAPLN1
MFAP4
ACHE
LEFTY2
TGFB2
CXCL12
SULF1
CBLN4
FREM1
EGFL6
AEBP1
NTN4
LMAN1L
LAMC2
ITIH5
FGFBP3
IMPG2
FBN3
A1BG
C17orf58
HRG
WNT2
ERBIN
ANXA4
MATN3
LAMA5
TINAGL1
SRPX2
COL24A1
SERPINB12
PRTN3
HSPG2
MMRN2
EYS
COL26A1
TNN
SPP2
HPX
ORM1
AMBP
SPARC
FN1
APOH
C1QB
C1QA
APCS
CCDC80
COL7A1
PLSCR1
ORM2
LOXL1
LGALS3BP
COL4A3
DST
FGG
FGB
FGA
APOC3
LGALS1
APOE
APOA1
RTBDN
ADAMTS3
FGL1
CLEC14A
COL25A1
NID1
ASPN
CMA1
ITIH1
ITIH2
VTN
MMRN1
NCAM1
TIMP3
DLG1
COL6A6
ANXA2P2
LAMA1
COL11A2
ANXA8
AZGP1
COL9A2
COL9A3
LGALS4
VCAN
SERPINB6
FGF10
CLU
AHSG
EDIL3
ANGPTL7
CTSZ
MEGF9
ANGPT4
MMP28
CTSF
ANXA2
CTSD
CRELD1
WNT5B
LTBP3
ADAMTS8
P3H1
CTSB
THSD4
MUC2
COL4A5
COMP
THBS3
CCN2
WNT2B
MMP23B
NTN1
DCN
LAMA3
F13A1
COL18A1
COL15A1
FLG
ADAMTS20
ADAM19
LAMA4
EFEMP2
LMAN1
ANGPTL6
GPC4
COL5A2
TGM4
EGFL7
FCN3
USH2A
TGFB3
PLOD3
GREM1
COL4A1
COL3A1
COL2A1
COL1A1
IMPG1
FBLN2
LAMA2
THBS1
LAMB1
ICAM1
LGALS3
ADAMTS5
VWA2
TECTA
DEFA1
CALR
PCSK6
ADAMTS10
F12
F9
F2
COCH
COL6A3
COL6A2
CFP
COL6A1
COL11A1
TNXA
PZP
OGN
ADAMTS9
RBP3
COL8A2
MMP8
SERPINE1
FMOD
NID2
VWA1
ENTPD2
COL19A1
PLG
PRSS1
HMCN1
SERPINB1
ADAM11
SDC3
LTBP2
LTBP1
COLQ
RELL2
CTSL
SPARCL1
TPSB2
ANGPTL2
ANXA11
ELN
CTSS
ANGPTL3
L1CAM
CSTB
COL17A1
SERPINE2
COL5A1
IGFBP7
MUC17
PRG3
HMCN2
MATN4
ADAMTS2
COL5A3
NTNG1
MXRA7
CLEC3B
HNRNPM
PSAP
ITIH4
WNT8A
SFRP2
SCARA3
CDH2
FBLN5
TINAG
ECM1
GPC6
LAMC3
NTNG2
ANGPTL1
MFGE8
SEMA7A
EMILIN1
ADAMTS4
TGFB1I1
ADAMTS1
FREM3
BCAM
SMOC2
ATRNL1
COL4A6
