# Supplementary material for: CTHRC1+ fibroblasts are stimulated by macrophage‐secreted SPP1 to induce excessive collagen deposition in keloids
Source: Clin Transl Med. 2022 Dec 8;12(12):e1115. doi: 10.1002/ctm2.1115 (PMC9731391; doi:10.1002/ctm2.1115)
Supplement: Supplementary file 10 — Table S3 [file CTM2-12-e1115-s001.xlsx]

## Sheet: Sheet1
Primer Name	Species	Sequence (5' to 3')
α-SMA-F	human	GAGCGTGGCTATTCCTTCGT
α-SMA-R	human	GCCCATCAGGCAACTCGTAA
COL1A1-F	human	CATCTGGTGGTGAGACTTGC
COL1A1-R	human	TCCTGGTTTCTCCTTTGG
COL1A2-F	human	AAGGTCATGCTGGTCTTGCT
COL1A2-R	human	GACCCTGTTCACCTTTTCCA
COL1A3-F	human	GTCCCAGCGGTTCTCCA
COL1A3-R	human	CCCCGTGCTCCAGTGAT
FN1-F	human	CGGTGGCTGTCAGTCAAAG
FN1-R	human	AAACCTCGGCTTCCTCCATAA
CTGF-F	human	GGAAATGCTGCGAGGAGTGG
CTGF-R	human	GGCTCTAATCATAGTTGGGTCTGG
CREB3L1-F	human	GGAGAATGCCAACAGGAC
CREB3L1-R	human	ACCAGAACAAAGCACAAGG
β-ACTIN-F	human	AGCGCGGCTACAGCT
β-ACTIN-R	human	GGCCATCTCTTGCTCGAAGT
GAPDH-F	human	GAAGGTGAAGGTCGGAGTC
GAPDH-R	human	GAAGATGGTGATGGGATTTC
